# Supplementary material for: Impact of Adipose-Derived Mesenchymal Stem Cells (ASCs) of Rheumatic Disease Patients on T Helper Cell Differentiation
Source: Int J Mol Sci. 2022 May 10;23(10):5317. doi: 10.3390/ijms23105317 (PMC9140468; doi:10.3390/ijms23105317)
Supplement: Supplementary file 1 [file ijms-23-05317-s001.zip]

Archive with 1 entries (1 files):
- ijms-1650484-supplementary.pdf
